# Supplementary material for: A Vaccinia-based system for directed evolution of GPCRs in mammalian cells
Source: Nat Commun. 2023 Mar 30;14:1770. doi: 10.1038/s41467-023-37191-8 (PMC10063554; doi:10.1038/s41467-023-37191-8)
Supplement: Supplementary file 4 — Source data [file 41467_2023_37191_MOESM4_ESM.xlsx]

## Sheet: Fig. 2B
Figure 2B & Supplementary table 1
Bmax (HL488-NT(8-13)), % of WT
N1	58.5112	37.0743
N2	58.5458	49.8895
N3	45.8687	41.5648
N4	48.8394	53.3782
N5	47.0432	44.1209
N6	53.1572	45.7444
N7	81.5509	67.2988
N8	76.9914	75.8307
N9	38.1451	34.0691
N10	42.152	38.2487
N11	57.8342	40.5976
N12	34.2073	37.8687
N13	49.3368	39.3541
N14	101.358	78.2341	68.9852
N15	37.0743	20.563
N16	32.6874	28.9223
N17	40.4249	26.9188
N18	61.2539	35.4162
N19	30.5458	25.1693
N20	24.9845	25.5983
N21	39.1814	42.5498
N22	27.6788	27.4592
N23	39.6304	31.3458
N24	39.4922	42.4846
N25	43.1883	41.236
NTR1	1.13644	0.863558
NTR1_R167L	2.96719	3.53368	0.877375
NTR1-TM86V	40.6874	53.6982
NTR1-L5X	32.4318	34.3465

## Sheet: Fig. 2C
Figure 2C & Supplementary table 1
delta-pIC50 values (NT(8-13)) from WT
N1	1.2955	1.221	1.158
N2	1.3085	1.109	1.203
N3	1.3595	1.513	1.284
N4	1.4325	1.183	1.267
N5	1.3735	1.278	1.242
N6	1.6175	1.286	1.457
N7	1.0785	1.026	0.83
N8	0.8975	0.875	0.838
N9	1.1675	1.15	1.098
N10	0.8155	0.731	0.849
N11	1.2135	1.232	1.231
N12	1.0395	0.97	1.08
N13	1.1935	1.257	1.283
N14	1.0295	0.888	0.911
N15	1.1825	1.019	1.026
N16	1.2295	1.229	1.24
N17	1.1445	1.102	1.11
N18	1.0925	0.939	1.107
N19	1.2325	1.134	1.195
N20	1.3475	1.137	1.172
N21	1.4475	1.361	1.285
N22	1.2575	1.255	1.263
N23	1.2175	1.376	1.157
N24	0.7995	0.5761	0.8965
N25	0.9895	0.9465	1.0123
NTR1_R167L	0.4475	0.337	0.482	0.5685

## Sheet: Fig. 2D
Figure 2B, 2D & Supplementary table 1
expression levels of NTR1 variants measured by flow cytometry with HL488-NT8-13; shown are MFI values relative to NTR1-WT (in %)
	measurement 1	measurement 2	measurement 3
N1	58.5112	37.0743
N2	58.5458	49.8895
N3	45.8687	41.5648
N4	48.8394	53.3782
N5	47.0432	44.1209
N6	53.1572	45.7444
N7	81.5509	67.2988
N8	76.9914	75.8307
N9	38.1451	34.0691
N10	42.152	38.2487
N11	57.8342	40.5976
N12	34.2073	37.8687
N13	49.3368	39.3541
N14	101.358	78.2341	68.9852
N15	37.0743	20.563
N16	32.6874	28.9223
N17	40.4249	26.9188
N18	61.2539	35.4162
N19	30.5458	25.1693
N20	24.9845	25.5983
N21	39.1814	42.5498
N22	27.6788	27.4592
N23	39.6304	31.3458
N24	39.4922	42.4846
N25	43.1883	41.236
NTR1	1.13644	0.863558
NTR1_R167L	2.96719	3.53368	0.877375
Figure 2D & Supplementary Table 2
Tm values (°C)
N8	60.06	62.37	60.01	58.47
N12	59.33	57.79	57.33	58.71
N13	58.09	56.85	56.49	54.63
N14	63.86	62.71	61.95	61.45
N15	60.1	61.29	59.88	58.89
N21	58.24	59.05	57.42	57.06
N23	57.65	59.26	58.28	57.53
NTR1_R167L	52.49	52.16	51.31	50.78
NTR1	52.5	51.23	52.34	52.84
delta-Tm values from WT (°C)
N8	7.59	8.63	7.38	6.34
N12	6.86	4.05	4.7	6.58
N13	5.62	3.11	3.86	2.5
N14	11.39	8.97	9.32	9.32
N15	7.63	7.55	7.25	6.76
N21	5.77	5.31	4.79	4.93
N23	5.18	5.52	5.65	5.4
NTR1_R167L	0.02	-1.58	-1.32	-1.35

## Sheet: Fig. 3B
Figure 3B & Supplementary table 3
Bmax (PTH(1-34)-HL647), fold WT
P14_01	3.94936	8.58947	4.111
P14_02	3.83149	3.46651	2.604
P14_03	8.38043	9.42392	2.542
P14_04	1.92255	1.61292	2.504
P14_05	2.71234	7.62153
P14_06	1.52723	3.53876	1.909
P14_07	1.21277	1.17464	1.874
P14_08	1.64936	2.86364	1.73
P14_09	0.930213	2.49809	1.54
P14_10	3.41192	4.8378	1.335
P14_11	2.47192	4.11914
P14_12	2.87872	4.23636
P14_13	3.88766	4.90048	0.979
P14_14	1.40511	2.17321	0.875
P14_15	3.38383	3.81148	0.861
P14_16	1.80383	2.98947	0.535
P34_01	4.94426	11.1268	3.978
P34_02	6.56979	12.3325	3.475
P34_03	5.51149	8.71101	3.439
P34_04	6.21532	10.8139
P34_05	3.30723	7.38708	2.814
P34_06	7.32596	7.60526	2.724
P34_07	9.5566	15.4766	2.381
P34_08	2.25617	3.15598	2.247
P34_09	7.13234	4.6866	1.881
P34_10	3.08128	6.10957	1.829
P34_11	2.49404	4.41435	1.81
P34_12	2.09192	7.02488	1.697
P34_13	4.49149	7.81579	1.651
P34_14	1.29957	1.53158	1.435
P34_15	1.60808	0.88756	1.397
P34_16	1.07489	1.90191	1.35
P34_17	1.42511	1.55311	1.276
P34_18	4.63192	6.5622	1.227
P34_19	5.69191	9.02297	1.149
P34_20	2.13787	5.50909	1.087
P34_21	2.13575	2.50191
P34_22	1.42936	1.67416	0.988
P34_23	1.54425	2.88756
P34_24	0.901702	0.986124
P34_25	1.58808	1.91196	0.542
P34_26	1.67575	2.1555	0.463
P34_27	4.1234	7.25167	1.073

## Sheet: Fig. 3C
Figure 3C & Supplementary table 4
cAMP Emax (PTH1-34), % of WT
P14_01	100.385	85.7374	101.29	187.829
P14_02	88.267	89.6188	138.818
P14_03	171.047	117.139	141.312	65.3325
P14_04	131.963	139.807	285.714
P14_05	27.0467	33.2445	83.7998	99.2375	149.307
P14_06	70.4091	40.578	150.903
P14_07	54.6489	83.2453	148.32
P14_08	95.7759	71.1395	256.615
P14_09	119.131	249.895
P14_10	56.5209	57.1231	56.9812
P14_11	134.119	84.8578
P14_12	42.7674	71.1773
P14_13	113.747	86.1646
P14_14	55.5059	88.3473
P14_15	88.4822	130.909
P14_16	128.252	84.4716
P34_01	155.091	58.9174	121.903
P34_02	111.93	86.4115	187.613	102.826	272.703	72.537
P34_03	160.727	120.911	241.068
P34_04	138.665	127.285	217.593
P34_05	152.531	107.72	204.717
P34_06	159.774	109.604	195.636
P34_07	95.0038	121.91	231.255
P34_08	110.885	32.3663	58.5404	430.198
P34_09	144.674	182.528
P34_10	176.124	173.184
P34_11	135.127	227.636
P34_12	129.571	167.01
P34_13	150.821	282.654
P34_14	113.718	171.819
P34_15	104.563	88.1021	110.175	81.3632	235.195
P34_16	110.846	111.067	110.912
P34_17	215.508	216.151	216.61
P34_18	90.8453	79.2999	67.1533	92.0566
P34_19	52.8139	68.3693
P34_20	69.8868	96.486
P34_21	117.546	130.147
P34_22	19.4968	45.1523
P34_23	55.3666	35.9782
P34_24	110.39	98.0223	90.8374	108.227	91.9951
P34_25	123.456	55.9838
P34_26	117.879	54.804
P34_27	81.3546	81.0511	81.4025
cAMP pEC50 (log M)
P14_01	-9.2323	-9.4123	-9.3614	-9.489
P14_02	-9.7841	-10.42	-11.0623
P14_03	-9.489	-9.894	-9.8123	-10.3545
P14_04	-10.3289	-10.31	-10.315
P14_05	-10.8511	-10.54	-10.871	-10.1411	-11.365
P14_06	-9.6512	-10.48	-11.313
P14_07	-10.61	-10.41	-10.51
P14_08	-10.13	-10.3	-10.24
P14_09	-10.0978	-9.94
P14_10	-9.301	-10.115	-10.1111
P14_11	-10.28	-10.32
P14_12	-9.912	-10.9212
P14_13	-9.349	-10.238
P14_14	-9.951	-10.74
P14_15	-8.9015	-9.531
P14_16	-9.6125	-9.9641
P34_01	-11.03	-10.3	-9.575
P34_02	-10.29	-10.13	-10.121	-10.2511	-10.201	-9.76
P34_03	-9.51	-10.25	-11.001
P34_04	-9.631	-9.925	-10.221
P34_05	-10.92	-10.13	-9.33
P34_06	-10.854	-10.31	-9.78
P34_07	-9.351	-9.217	-9.09
P34_08	-9.403	-10.6	-10.656	-11.726
P34_09	-10.764	-10.3
P34_10	-11.301	-10.34
P34_11	-9.83	-10.503
P34_12	-10.214	-9.385
P34_13	-11.324	-10.53
P34_14	-10.12	-10.305
P34_15	-10.041	-10.214	-9.901	-10.751	-9.291
P34_16	10.991	11.299	10.564
P34_17	-10.41	-7.352	-8.71
P34_18	-10.31	-10.48	-11.35	-9.77
P34_19	-10.252	-10.601
P34_20	-9.851	-10.632
P34_21	-9.83	-9.6
P34_22	-9.717	-9.729
P34_23	-10.69	-10.325
P34_24	-11.241	-10.06	-8.7	-10.31	-9.987
P34_25	-10.321	-9.721
P34_26	-9.738	-10.47
P34_27	-9.905	-9.99	-9.81
PTH1R	-10.461	-10.1	-10.92	-10.489	-10.49

## Sheet: Fig. 3D
Figure 3D & Supplementary table 3
	delta-pIC50 (from WT)
	PTH(1-34)				M-PTH(1-14)
P14_01	0.147	-0.024			2.338	1.518	1.028
P14_02	0.116	-0.049			0.67	1.227	0.654
P14_03	0.485	0.427			1.317	1.945	1.203
P14_04	0.248	-0.008			0.789	1.11	0.835
P14_05	0.085	0.1085	-0.258	-0.371	0.752	0.954	0.694
P14_06	-0.172	-0.404			0.864	1.119	0.833
P14_07	0.1	0.6105			1.277	1.737	1.275
P14_08	0.096	0.5215			1.174	1.436	1.085
P14_09	0.369	0.059			0.91	1.555	0.993
P14_10	0.476	0.407			1.252	1.88	1.186	1.64
P14_11	-0.068	0.0345			0.084	0.969	0.916	1.12	0.828
P14_12	-0.02	0.1755			1.153	0.412	0.14
P14_13	0.22	0.4105			1.376	0.227	-0.138
P14_14	0.183	0.4135			1.117	2.089	1.298
P14_15	0.244	0.269			1.036	1.738	1.211
P14_16	0.211	0.7665			0.808	1.784	1.929
P34_01	0.489	0.238			0.97	1.382	0.983
P34_02	0.439	0.24			1.28	1.604	1.143	1.508	1.416	1.174
P34_03	0.26	-0.094			0.657	0.809	0.434	1.092
P34_04	0.403	0.45			1.16	1.658	1.243
P34_05	0.537	0.015			0.838	1.263	0.802
P34_06	0.498	0.412	0.2345		1.617	1.33
P34_07	0.422	0.34			1.279	1.718	1.192
P34_08	0.443	0.136			1.068	1.724	1.048
P34_09	0.538	0.138			1.407	1.862	1.342
P34_10	0.789	0.18			0.741	1.083	0.845
P34_11	0.335	-0.023			0.546	0.795	0.643
P34_12	0.86	0.067			0.991	1.529	1.184
P34_13	0.501	0.01			0.833	1.323	0.83
P34_14	0.658	0.309			0.991	1.552	0.941	1.363	1.097
P34_15	0.622	0.2865	0.149		0.541	1.082	0.633	0.989
P34_16	0.4	0.063			1.026	1.27	1.521	1.518	1.167
P34_17	0.853	0.536	0.419		1.327	2.003	1.231
P34_18	0.236	0.5845			1.166	1.592	1.225	1.482
P34_19	0.298	0.4345			1.176
P34_20	0.13	0.3375			1.036	1.673	1.219	1.634	1.17
P34_21	0.083	0.007			0.548	0.889	0.497
P34_22	0.273	0.6215			1.068	1.557	1.085
P34_23	0.175	0.1845			0.976	1.464	1.068
P34_24	0.414	0.3765			-0.373	0.265	-0.166
P34_25	0.402	0.8205			2.139	2.792	0.874
P34_26	0.293	0.4695			1.185	1.76
P34_27	-0.002	0.2545			1.18	0.901
	pIC50 values
	PTH(1-34)								M-PTH(1-14)
P14_01	7.94825	7.77725							8.774	5.733	9.889	7.442	7.448
P14_02	7.91725	7.75225							7.106	7.378	7.1
P14_03	7.955	8.178							7.753	8.096	7.649
P14_04	7.717	7.743							7.225	7.261	7.281
P14_05	8.224	8.081	7.54325	7.43025					7.188	7.105	7.14
P14_06	7.297	7.347							7.3	7.27	7.279
P14_07	8.217	8.583							7.713	7.888	7.721
P14_08	8.151	8.494							7.61	7.587	7.531
P14_09	7.838	7.81							7.346	7.706	7.439
P14_10	7.946	8.158							7.688	8.031	7.632	7.791
P14_11	7.952	8.007							6.52	7.12	7.362	7.044	7.248
P14_12	8.031	8.148							8.486	7.599	6.336	6.56
P14_13	8.231	8.383							7.812	6.378	6.308
P14_14	8.25	8.386							7.553	8.24	7.744
P14_15	8.04525	8.07025							7.472	7.889	7.657
P14_16	8.253	8.739							7.244	7.935	8.375
P34_01	7.958	7.989							7.406	7.533	7.429
P34_02	7.909	7.991							7.716	7.755	7.589	7.555	7.34	7.594
P34_03	7.729	7.657							7.093	6.96	6.88	7.139
P34_04	7.872	8.201							7.596	7.809	7.689
P34_05	8.006	7.766							7.274	7.414	7.248
P34_06	7.968	8.163							7.415	13.01	7.016	7.541	7.75
P34_07	7.892	8.091							7.715	7.869	7.638
P34_08	7.912	7.887							7.504	7.875	7.494
P34_09	8.007	7.889							7.843	8.013	7.788
P34_10	8.258	7.931							7.177	7.234	7.291
P34_11	7.93	7.728							6.982	6.946	7.089
P34_12	8.331	7.818							7.427	7.68	7.63
P34_13	7.97	7.761							7.269	7.474	7.276
P34_14	8.127	8.06							7.427	7.703	7.387	7.287	7.517
P34_15	8.091	7.9	7.95025						6.977	7.233	7.079	7.14
P34_16	7.87	7.814							7.462	7.421	7.967	7.442	7.587
P34_17	8.322	8.287	8.22025						7.763	8.154	7.677
P34_18	8.561	8.557							7.602	7.743	7.671	7.633
P34_19	8.398	8.407							7.596
P34_20	8.351	8.31							7.472	7.824	7.665	7.558	7.59
P34_21	7.88425	7.80825							6.984	7.04	6.943
P34_22	8.286	8.594							7.504	7.708	7.531
P34_23	8.185	8.157							7.412	7.615	7.514
P34_24	8.19	8.349							6.063	6.416	6.28
P34_25	8.397	8.793							8.575	8.943	7.32
P34_26	8.35	8.442							7.621	7.911	5.989
P34_27	7.99	8.227							5.756	3.861	0.2488	7.104	7.321
PTH1R	7.563	7.594	7.352	7.908	8.066	7.966	7.979	7.982	6.436	6.151	6.446	6.047	5.924	6.42	6.151

## Sheet: Fig. 4A
Figure 4A
[M-PTH(1-14)], nM	PTH1R			P34_05			P34_06			P34_07			P34_13			P14_12
0	100	100	100	100	100	100	100	100	100	100	100	100	100	100	100	100	100	100
1.28	99.1491	102.414	91.9636	102.193	112.141	110.623	103.904	100.375	100.314			108.25			124.991	121.148	122.946	120.51
6.4	102.13	104.821	109.704	93.3575	93.9906	94.1005	92.9399	83.8414	99.1411	90.72	84.7027	98.0513	96.6612	83.132	115.034	95.0559	88.5981	99.5991
32	101.518	103.438	119.732	65.445	54.9003	67.9211	46.1472	32.0754	40.9445	37.9148	27.065	38.8097	66.2809	51.4546	70.2287	46.7204	42.9481	50.1884
160	100.141	101.581	100.708	24.2746	23.0221	27.1552	14.0771	5.36874	8.1415	3.96533	3.1914	3.64463	24.4559	22.339	25.6284	10.4013	15.1958	12.5991
800	50.2276	58.4286	57.2369	6.39274	6.33894	8.08848	1.1794	0.531943	0.981	0.125439	0.624572	0.625583	7.25107	6.11087	8.18094	2.45654	5.15881	6.19987
4000	16.7486	19.4263	15.3417	1.70355	1.49796	1.31051	0.263841	0.0526204		-0.32372	0.583604	0.145754	2.04003	1.47505	1.38905	0.517733	0.10148	0.5911
20000	2.37286	3.63255	-2.26498e-06	0.326456	0.265395	-5.0664e-07	-0.344277	-1.22935e-07	0.49191	-0.354597	0.0951612	-6.44475e-07	0.377441	0.342908	-5.43892e-07	4.24683e-07	0.01951
100000	1.27032e-06	0	-2.26498e-06	0	0		-4.61936e-07			4.09782e-07	0		1.47149e-07	-3.20375e-07			1.1e-05	0.00415
[PTH(1-34)], nM	PTH1R			P34_05			P34_06			P34_07			P34_13			P14_12
0	100	99.8014	100	100	100	100	100	100	100	100	93.717	100	100	100	100	100	100	100
0.320022	95.4461	79.2823	83.7776	80.9391	85.0196	99.1314	86.5428	97.6288	99.1985		94.2653	97.1884	76.2042	76.724	79.1415	80.0072	89.8377
1.60011	99.8266	100	87.148	75.9047	87.5145	78.9841	72.1561	93.0784	95.4141	82.7966	100	92.4882	91.2042	88.9222	84.5181	84.8706	78.515	78.1512
8.00055	66.9544	70.3664	52.5841	65.1242	51.4342	55.5959	46.9913	57.7213	50.5991	51.4558	58.5746	59.9188	64.5704	48.9696	54.856	52.0159	46.6772	55.6929
40.0028	47.8566	57.5321	18.3298	26.2001	18.2731	15.5563	17.2315	19.6251	22.9414	15.0868	21.1225	22.5189	24.5678	22.3893		9.95253	15.9234	10.4991
200	3.09546	1.54357	1.36406	4.80889	1.53342	3.41	4.91769	3.61052	3.40151	3.09084	5.02217	3.51515	4.76949	0.628682	5.10995	0.896197	4.85282	5.01051
1000	4.23193e-06	1.31358	0.572285	3.38036	1.46881	-1.51541	2.07833	2.67742	2.00041	1.7839	2.91869	1.00141	2.24395	1.92863	3.49195	0.255249	1.35779	0.29815
5000	3.24223	0	5.10703e-15	0	-1.27676e-15	0.0591	0	0	1.941e-05	9.15934e-16	0	0	-1.41553e-15	0	5.15e-05	-1.02696e-15	-1.30451e-15	1.59915
[PTH(3-34)], nM	PTH1R			P34_05			P34_06			P34_07			P34_13			P14_12
0	97.7627	102.237	100	100.615	99.3848	100.151	102.194	97.8063	102.145	100.15	99.8496	100	104.002	95.9975	95.1959	103.316	96.6841	100.141
0.256	85.4435	97.3059	90.4991	90.9741	84.9797	90.9915	98.8322	99.6857		100.664	95.1938	115.915	85.8202	76.3712	88.1545	88.8556	78.4105	89.5154
1.28	62.0811	75.4372	68.92	72.321	84.7749	70.5814	85.4794	101.581	98.1826	81.0179	93.4022		72.2662	80.4194	85.1516	73.9702	84.1519	78.4875
6.4	34.3402	34.0029	38.9151	49.5338	48.1059	45.1997	56.2804	70.5267	66.9732	63.1093	52.281	52.5919	43.6379	41.0947	44.6913	50.5391	52.6932	51.9183
32	3.97296	2.77898	5.19152	6.08131	9.87024	5.19861	16.3703	17.9625	20.163	8.94865	10.7042	5.19568	5.96656	6.70714	3.68811	8.80759	9.96698	12.684
160	0.894041	0.420246	0.099115	1.00009	1.80092	1.98354	3.68619	6.51994	5.19952	1.9895	2.27419	3.33159	3.97034	2.04493	1.9815	1.36145	2.34128	1.48151
800	-0.427799	-0.178724	0.131992	1.63807	1.13295	0.51561	2.98577	1.43643	3.10913	-0.0908567	1.48275	0.15156	1.43365	1.80416	1.1258	-0.273055	0.64726	0.145912
4000	-1.70819	-3.16314		0.302642	0.120244	0.219951	0.531653	0.289191	-0.915145	-0.0359684	0.208512		1.55766	1.10133	0.1151	0.061032	0.681074
20000	0.172359	-0.172359	-0.019951	-0.2362	0.2362	5.15e-05	0.163915	-0.163915	0.5115	0.0360117	-0.0360128	0.591811	-0.137973	0.137974	-0.015915	0.526596	-0.526596	0.09151
[IA-PTH(7-34)], nM	PTH1R			P34_05			P34_06			P34_07			P34_13			P14_12
0	97.3973	102.603	100	100.684	99.3159	98.1884	102.453	97.5475	99.9149	100.16	99.8402	100.124	103.952	96.0478	102.542	103.9	96.1001	100.153
0.256	93.614	105.769	102.51	85.9353	97.3566	98.1471	105.581	106.008	100.125	107.071	105.702	100.512	95.539	92.6267	99.4871	102.524	94.1476	100.459
1.28	68.011	87.0966	89.1995	76.1434	91.0503	78.1765	93.5944	105.264	98.5281	81.6314	101.704	99.5493	95.3738	98.0667	89.4588	94.7267	99.3164	95.9426
6.4	76.348	72.3439	85.1995	91.9511	86.2209	80.9125	93.6173	94.9402	89.5472	95.0011	95.8703	92.5439	96.0819	94.7675	95.1248	103.119	100.727	97.1294
32	46.2821	52.6878	43.5132	60.7857	70.9458	78.5881	70.5056	75.7434	80.8214	68.9404	74.7053	70.4581	66.6796	68.3923	70.3281	75.9412	89.7326	79.5481
160	17.3611	22.7215	22.4195	28.4438	26.01	30.4981	36.2651	38.608	35.9236	38.4478	33.7714	35.6543	21.6043	19.2662	35.5499	47.5075	52.1824	45.544
800	-2.13262	1.0721	3.5188	2.20791	4.27022	3.92548	4.99747	7.32167	10.5232	6.86522	6.3807	10.5381	5.15727	6.70456	5.1051	8.71046	10.678	8.42391
4000	-3.09414	-4.24412	0.58156	1.43124	0.915981	1.23145	-0.286042	-1.32828	2.5491	3.25014	1.84095		3.83779	3.51209	2.51239	6.33029	4.53272	5.19025
20000	-0.548767	0.548767	0.0051881	-1.11551	1.11551	0.0041951	0.21293	-0.212931		-0.68528	0.685281	0.991235	0.123853	-0.123854	1.25912	-0.907535	0.907537	1.32491

## Sheet: Fig. 4B
Figure 4B
M-PTH(1-14), fraction bound
without mini-Gs
M-PTH(1-14) [log(M)]	PTH1R			P34_05			P34_06			P34_07			P34_13			P14_12
0	99.8408	100.159		100				100		113.735	86.2654		96.6982	85.1889		98.5127	93.3994
0.64	80.6755	91.1084		99.5418			99.7132	87.1941		98.0247	80.9231		100.938	85.8544		102.091	97.9093
3.2	79.4825	100.385		77.439			91.2428	75.7898		85.7378	66.4098		108.67	91.3303		99.1072	89.1907
16	84.2457	93.2437		56.5489			66.3895	54.5965		63.9426			86.0192	82.0287		67.2182	60.3686
80	58.7752	69.2172		41.1029	30.0622		21.157	20.6818		36.0548	26.319		61.5519	67.0887		32.5412	31.6468
400	25.5807	40.9621		13.8807	17.5102		13.8372	-0.0783326		19.9174	-2.04747		19.3081	20.0944		7.63776	9.52391
2000	6.8463	7.88847		4.92131	-1.58964		4.28653	12.038			1.21772		4.36875	3.62569		0.794477	0.186964
10000	-4.27928	4.2793		1.81631	-1.81631			0		0.0124	0		-0.131966	0.131966		1.39965	-1.39965
M-PTH(1-14), fraction bound
with mini-Gs
M-PTH(1-14) [log(M)]	PTH1R			P34_05			P34_06			P34_07			P34_13			P14_12
0	101.303	98.6973	100.343	97.4592	102.541	100.124	111.865	88.1345	100.452	98.6953	89.4492	100.521	99.6321	100.368	100.521	101.86	98.1399	99.424
0.64	99.7472	99.1814	100.319	107.642	84.6175	96.2436	82.5053	80.8358	89.4288	108.241	91.7586	99.454	95.6738	94.2154	98.346	101.194	87.4323	100.125
3.2	87.7291	91.5356	89.4591	74.8443	87.5991	75.1953	66.8864	70.9267	65.5439	87.5388			79.4434	72.8218	78.8971	80.413	72.7948	89.5439
16		66.8482	74.244	61.7131	60.5194	65.1914	41.7682	49.3127	44.5391	41.9325	51.723	58.193	43.9902	44.8227	54.1249	31.5453	34.0431	45.1548
80	27.3918	30.4767	34.4124	39.2717	33.3809	32.1236	7.42795	16.6451	8.91284	14.3642	19.6542	16.4214	16.7964	18.7731	19.4299	13.1969	2.51462	5.23488
400	9.85979	9.42562	10.3149	13.4432	15.479	12.1941	1.08166	2.44389	3.59124	2.59122	0	5.49852	7.96745	6.5706	5.69123	5.70858	4.4094	4.52391
2000	3.32967	3.50405	3.5491	4.20831	1.92633	3.12495	3.1625	1.94121	2.4915		3.10408	0.65311		2.16704	0.2951	4.33891	0.0289549	1.25912
10000	0		0.00124	-0.172982	0.17298	0.00345612	5.31345	-5.31345	0.054191	0.259615	4.73932	-0.0459911	-0.036724	0.0367225	0.005281	-0.0466181	0.0466153	0.000123851

## Sheet: Fig. 4C
Figure 4C
M-PTH(1-14), fraction bound (fold PTH1R w/o mini-Gs)
[mini-Gs] (nM)	PTH1R			P34_05			P34_06			P34_07			P34_13			P14_12
0	1.01569	1.00432	0.984299	2.11106	2.05037	2.12026	2.14038	2.13603	2.24166	2.39712	2.37473	2.23551	1.44464	1.40285	1.30538	1.45364	1.41601	1.3344
156.25	1.05811	1.06222	1.02839	2.43625	2.43282	2.43515	2.19143	2.17793	2.27238	2.37273	2.36352	2.32892	1.68869	1.6682	1.57326	1.65879	1.6002	1.52348
312.5	1.17377	1.16914	1.20455	2.6686	2.56767	2.6912	2.13772	2.15308	2.27987	2.35344	2.35928	2.3388	1.87496	1.98171	1.69078	1.66258	1.67809	1.59283
625	1.37465	1.36579	1.35677	2.79598	2.80839	2.79171	2.2306	2.20601	2.35777	2.52751	2.48307	2.29624	2.02066	2.01313	1.9573	1.71335	1.74576	1.61554
1250	1.58569	1.59171	1.61954	2.96442	2.90301	2.98341	2.23514	2.24458	2.34744	2.39475	2.37497	2.29109	2.11656	2.10655	2.0082	1.72266	1.76752	1.52775
2500	1.73981	1.74122	1.72504	3.13487	3.09619	3.14821	2.25098	2.27362	2.14475	2.49721	2.49722	2.43671	2.35655	2.35154	2.1015	1.66484	1.65576	1.80806
5000	1.88903	1.90063	1.91337	3.07207	3.15688	3.05392	2.26761	2.24109	2.15176	2.46979	2.45727	2.32313	2.46213	2.53117	2.08913	1.72943	1.79522	1.54495
10000	2.06607	2.07843	2.11008	3.17988	2.89481	3.31822	2.25699	2.20136	2.11956	2.19725	2.23019	2.37547	2.32129	2.37791	2.18358	1.68941	1.71865	1.6158

## Sheet: Fig. 4D
Figure 4C
basal cAMP (fold WT)
PTH1R	1	1	1	1	1
P34_05	2.13837	1.55095	1.12562	0.900366	0.891574
P34_06	5.16606	4.55685	3.45613	3.30349	4.18212
P34_07	8.19349	9.56466	9.04313	3.67489	4.01845
P34_13	1.30643	0.9684	1.77066	0.935253	0.951172
P14_12	4.15597	2.98182	1.85381	1.90568	1.47694

[truncated: 8 more sheets: Supplementary Fig. 1D, Supplementary Fig. 1E, Supplementary Fig. 2, Supplementary Fig. 4E, Supplementary Fig. 4F, Supplementary Fig. 7A, Supplementary Fig. 7B, Supplementary Fig. 7C]
